# Supplementary material for: Lymph node ratio predicts adjuvant chemotherapy benefit in esophageal squamous cell carcinoma
Source: Oncologist. 2025 Sep 25;30(10):oyaf315. doi: 10.1093/oncolo/oyaf315 (PMC12527439; doi:10.1093/oncolo/oyaf315)
Supplement: oyaf315_Supplementary_Data [file oyaf315_supplementary_data.zip]

Archive with 5 entries (5 files):
- Supplemental figure captions.docx
- Supplementary Figure 1.tif
- Supplementary Figure 2.tif
- Supplementary Figure 3.tif
- Supplementary Table.docx
